# Supplementary material for: Description of a new species of Sternocoelis from Morocco with proposal of the Sternocoelis marseulii species group (Coleoptera, Histeridae)
Source: Zookeys. 2012 Apr 6;(181):11–21. doi: 10.3897/zookeys.181.2953 (PMC3332018; doi:10.3897/zookeys.181.2953)
Supplement: XML Treatment for Sternocoelis yelamosi [file zookeys.181.2953-treatment1.xml]

<!DOCTYPE tp:taxon-treatment
  PUBLIC "-//TaxonX//DTD Taxonomic Treatment Publishing DTD v0 20100105//EN" "tax-treatment-NSO.dtd">
<tp:taxon-treatment xmlns:tp="http://www.plazi.org/taxpub"><tp:treatment-meta><mixed-citation publication-type="journal"><person-group><name><surname>Lackner</surname><given-names>Tomáš</given-names></name><name><surname>Hlaváč</surname><given-names>Peter</given-names></name></person-group><article-title>Description of a new species of 
                    <italic>Sternocoelis</italic> from Morocco with proposal of the 
                    <italic>Sternocoelis marseulii</italic> species group (Coleoptera, Histeridae)
                </article-title><source>Zookeys</source><day>6</day><month>4</month><year>2012</year><volume>2012</volume><issue>181</issue><fpage>11</fpage><lpage>21</lpage><pub-id pub-id-type="doi">10.3897/zookeys.181.2953</pub-id></mixed-citation></tp:treatment-meta><tp:nomenclature><tp:taxon-name>
                            <tp:taxon-name-part taxon-name-part-type="genus">Sternocoelis</tp:taxon-name-part>
                        	  
                            <tp:taxon-name-part taxon-name-part-type="species">yelamosi</tp:taxon-name-part>
                        <object-id xmlns:xlink="http://www.w3.org/1999/xlink" xlink:type="simple">urn:lsid:zoobank.org:act:6E3C4ACC-F2D0-44F6-8BA0-303324D266A7</object-id>
                        <object-id xmlns:xlink="http://www.w3.org/1999/xlink" xlink:type="simple">http://species-id.net/wiki/Sternocoelis_yelamosi</object-id>
                        </tp:taxon-name><tp:taxon-status xmlns:xlink="http://www.w3.org/1999/xlink" xlink:type="simple">sp. n.</tp:taxon-status><xref ref-type="fig" rid="F1">Figs 1</xref><xref ref-type="fig" rid="F2">–16</xref></tp:nomenclature><tp:treatment-sec sec-type="Type locality"><title>Type locality.</title><p>Morocco, Jebel Tazzeka.</p></tp:treatment-sec><tp:treatment-sec sec-type="Type material examined"><title>Type material examined.</title><p>Holotype, ♂: MOROCCO: Moyen Atlas / Taza: Jebel Tazzeka / <named-content xmlns:xlink="http://www.w3.org/1999/xlink" content-type="dwc:verbatimCoordinates" xlink:type="simple">N34°12.226', W04°03.908'</named-content> / 11.V.2009 / Hlaváč lgt., under stone with ants, 1360 m (printed); // HOST ANT: <italic><tp:taxon-name>Aphaenogaster mauritanicus</tp:taxon-name></italic> Emery / H. Cagniant, det. 2009 (printed); // HOLOTYPE <italic><tp:taxon-name>Sternocoelis yelamosi</tp:taxon-name></italic> Lackner &amp; Hlaváč, det. 2010 (red label, printed); CTLA. <bold>Note.</bold> One specimen of minor worker ant is pinned together with the holotype.</p></tp:treatment-sec><tp:treatment-sec sec-type="Description"><title>Description.</title><p>PEL:1.425; APW:0.625; PPW:1.075; EL:0.875; EW:1.20. Body (<xref ref-type="fig" rid="F1">Fig. 1</xref>) colour reddish-brown, shiny, weakly convex, oval, dorsal surface with sparse setation, ventral surface lacking setae.</p><fig id="F1" position="float" orientation="portrait"><label>Figures 1–7.</label><caption><p><italic><tp:taxon-name>Sternocoelis yelamosi</tp:taxon-name></italic> sp. n. <bold>1</bold> habitus dorsal view <bold>2</bold> protibia dorsal view <bold>3</bold> ditto, ventral view <bold>4</bold> prosternum <bold>5</bold> meso-metaventrite <bold>6</bold> mesotibia, dorsal view <bold>7</bold> ditto, ventral view.</p></caption><graphic xmlns:xlink="http://www.w3.org/1999/xlink" xlink:href="ZooKeys-181-011-g001.jpg" position="float" orientation="portrait" xlink:type="simple"/></fig><p>Frons wide, almost rugulose-lacunose, coarsely punctate, punctures with sparse setae; eyes well-visible from above; frontal stria carinate, prolonged onto clypeus; antennal scape thickened, apically with a ‘hook’, antennal club cylindrical, truncate at apex.</p><p>Pronotum with dense fine punctulation anteriorly and evanescent punctulation laterally and basally, with sparse setae (many setae probably worn off); pronotal sides weakly separated from disc by shallow marginal depression; marginal pronotal stria present on basal three-quarters; anterior pronotal angles produced, truncate; posterior angles of pronotum acute, not produced.</p><p>Elytra weakly convex, with long but sparse setae; disc densely punctate, punctures separated by several times their diameter; marginal elytral stria complete, carinate, briefly continued as apical elytral stria; first dorsal elytral stria complete, second dorsal elytral stria reaching approximately two-thirds of elytral length apically, third elytral stria the shortest, fine, reaching approximately mid elytral length apically, other elytral striae absent.</p><p>Propygidium about 2.5 times as long as pygidium, both with sparse punctulation and sparse long setae.</p><p>Prosternal process (<xref ref-type="fig" rid="F1">Fig. 4</xref>) at slightly higher level than prosternal lobe; carinal prosternal striae bisinuate, joined anteriorly, interspace between them rugose; prosternal lobe roughly punctulate.</p><!--PageBreak--><p>Mesoventrite smooth, shiny, asetose; meso-metaventral depression shallow; mesoventral foveae incipient (<xref ref-type="fig" rid="F1">Fig. 5</xref>); three lateral mesoventral striae present; inner one middle of mesoventrite posteriorly. Metaventrite with sparse and fine punctulation present mainly in anterior part, shiny.</p><!--PageBreak--><p>All visible abdominal sternites smooth, asetose, second visible abdominal sternite medially about twice as long as sternite I and III.</p><p>Legs (<xref ref-type="fig" rid="F1">Figs 2–3, 6–7</xref>) relatively short, with sparse but strong setae, all tibiae expanded from base to apex, with strong setae, mainly on outer margins.</p><p>Male genitalia. Eighth sternite (<xref ref-type="fig" rid="F2">Figs 8–9</xref>) longitudinally divided medially, apically without velae, each half of divided eighth sternite apically with round sclerotized ‘ring’; eighth tergite much larger than sternite, longitudinally almost divided medially, its halves widely separated; eighth sternite and tergite completely separated laterally (<xref ref-type="fig" rid="F2">Fig. 10</xref>). Ninth tergite (<xref ref-type="fig" rid="F2">Figs 11–12</xref>) widely separated by tooth-shaped tenth tergite. Spiculum gastrale (<xref ref-type="fig" rid="F2">Figs 13–14</xref>) dilated on both ends, apical end dilated, with medio-apical notch. Aedeagus (<xref ref-type="fig" rid="F2">Figs 15–16</xref>) typical for the genus (see <xref ref-type="bibr" rid="B5">Yélamos 1995</xref>: 147, Figs 69–83 for comparison), truncated apically; apical third with pseudopores, laterally barely curved; ratio of basal piece of aedeagus to the parameres approximately 1:2.</p><fig id="F2" position="float" orientation="portrait"><label>Figures 8–16.</label><caption><p><italic><tp:taxon-name>Sternocoelis yelamosi</tp:taxon-name></italic> sp. n. male terminalia. <bold>8</bold> Eighth sternite and tergite, ventral view  <bold>9</bold> ditto, dorsal view <bold>10</bold> ditto, lateral view <bold>11</bold> ninth and tenth tergites, ventral view <bold>12</bold> ditto, lateral view <bold>13</bold> spiculum gastrale, ventral view <bold>14</bold> ditto, lateral view <bold>15</bold> aedeagus, dorsal view <bold>16</bold> ditto, lateral view.</p></caption><graphic xmlns:xlink="http://www.w3.org/1999/xlink" xlink:href="ZooKeys-181-011-g002.jpg" position="float" orientation="portrait" xlink:type="simple"/></fig></tp:treatment-sec><tp:treatment-sec sec-type="Differential diagnosis"><title>Differential diagnosis.</title><p><italic><tp:taxon-name>Sternocoelis yelamosi</tp:taxon-name></italic> sp. n. closely resembles other species included in the <italic><tp:taxon-name>Sternocoelis marseulii</tp:taxon-name></italic> species group, but it can be differentiated from all of them as follows: from <italic><tp:taxon-name>Sternocoelis viaticus</tp:taxon-name></italic> by presence of ‘hook’ on antennal scape [lacking only in <italic><tp:taxon-name>Sternocoelis viaticus</tp:taxon-name></italic>]; from <italic><tp:taxon-name>Sternocoelis marseulii</tp:taxon-name></italic> by weaker punctation of the prosternum and coarser punctation<!--PageBreak--> of dorsum [prosternum of <italic><tp:taxon-name>Sternocoelis marseulii</tp:taxon-name></italic> is rugose and densely punctate; dorsum with weaker punctation]; from <italic><tp:taxon-name>Sternocoelis vaucheri</tp:taxon-name></italic> by weaker punctation of the prosternum and coarser punctation of elytra [prosternum of <italic><tp:taxon-name>Sternocoelis vaucheri</tp:taxon-name></italic> is rugose, coarsely punctate and elytra are almost impunctate]: from <italic><tp:taxon-name>Sternocoelis berberus</tp:taxon-name></italic> by smaller body size [1.425 <italic>vs</italic>. 1.60 mm in <italic><tp:taxon-name>Sternocoelis berberus</tp:taxon-name></italic>] as well as by weakly explanate pronotal sides [pronotal disc of <italic><tp:taxon-name>Sternocoelis berberus</tp:taxon-name></italic> is clearly separated from strongly explanate pronotal sides].</p></tp:treatment-sec><tp:treatment-sec sec-type="Etymology"><title>Etymology.</title><p>Patronymic, named after and dedicated to our friend Tomás Yélamos (Barcelona, Spain), who revised the genus <italic><tp:taxon-name>Sternocoelis</tp:taxon-name></italic> and confirmed this to be a new species.</p></tp:treatment-sec><tp:treatment-sec sec-type="Distribution"><title>Distribution.</title><p>So far known only from the type locality, Jebel Tazzeka in Middle Atlas, northeast Morocco.</p></tp:treatment-sec><tp:treatment-sec sec-type="Host ant"><title>Host ant.</title><p><italic><tp:taxon-name>Aphaenogaster mauritanicus</tp:taxon-name></italic> Dalla Torre, 1893.</p></tp:treatment-sec><tp:treatment-sec sec-type="Other material studied"><title>Other material studied.</title><p><italic><tp:taxon-name>Sternocoelis berberus</tp:taxon-name></italic> Lackner &amp;Yélamos, 2001: 26 exs (sex undetermined): Morocco, Oïkameden, 2646m - 2656m (<named-content xmlns:xlink="http://www.w3.org/1999/xlink" content-type="dwc:verbatimCoordinates" xlink:type="simple">N31°11.605', W07°51.172</named-content>' – <named-content xmlns:xlink="http://www.w3.org/1999/xlink" content-type="dwc:verbatimCoordinates" xlink:type="simple">N31°11.609', W07°51.168'</named-content>), 20.V. 2009, P. Koniar &amp; M. Švarc lgt., under rocks on open slope.</p><p><italic><tp:taxon-name>Sternocoelis viaticus</tp:taxon-name></italic> Lewis, 1892: Paralectotype, ♂, side-mounted on a triangular point with dismembered genitalia glued to the same triangular point as specimen, with another mounting card bearing an ant, with written label: „Meskoutin / G. Lewis <!--PageBreak--><!--PageBreak-->/ 22.4.[18]92“, followed by another written label „<italic><tp:taxon-name>Sternocoelis</tp:taxon-name></italic> / <italic>viaticus</italic> / <underline>Co</underline>-Type Lewis“, followed by round, yellow-margined label „Co- / type“ and by another printed label „G. Lewis Coll. / B.M. 1926-369“, followed by another red label, printed „Paralectotypus / T. Yélamos / Des. 1993“.</p><p><italic><tp:taxon-name>Sternocoelis marseulii</tp:taxon-name></italic> (Brisout de Barneville, 1866): 2 ♀♀ &amp; 2 ♂♂ Spain, Escorial (MNHN).</p><p><italic><tp:taxon-name>Sternocoelis vaucheri</tp:taxon-name></italic> Lewis, 1896: Paralectotype, ♂, side-mounted on a triangular point with dismembered genitalia glued to the same triangular point as specimen (spiculum gastrale missing), with another mounting card bearing an ant, with written label: „Tanger / 1896 / Vaucher“, followed by another written label: „Much more / convex than / <italic><tp:taxon-name>Marseulii</tp:taxon-name></italic> Bris.“, followed by printed label: „G. Lewis Coll. / B.M. 1926-369“, followed by another printed label: „<italic><tp:taxon-name>Sternocoelis</tp:taxon-name></italic> / <italic>vaucheri</italic> / Lewis, 1896 / T. Yélamos Det.“, followed by another red label, printed „Paralectotypus / T. Yélamos / Des. 1993“ (BHMN).</p></tp:treatment-sec><ref-list><ref id="B5"><mixed-citation xmlns:xlink="http://www.w3.org/1999/xlink" xlink:type="simple"><person-group><name name-style="western"><surname>Yélamos</surname><given-names>T</given-names></name></person-group> (<year>1995</year>)<article-title> Revision of the genus <italic>Sternocoelis</italic> Lewis, 1888 (Coleoptera: Histeridae), with a proposed phylogeny.</article-title><source>Revue Suisse de Zoologie </source><volume>102</volume> (<issue>1</issue>): <fpage>113</fpage>-<lpage>174</lpage>.</mixed-citation></ref></ref-list></tp:taxon-treatment>
